# Supplementary material for: Selective Inhibition of IL-6 Trans-Signaling Has No Beneficial Effect on the Posttraumatic Cytokine Release after Multiple Trauma in Mice
Source: Life (Basel). 2021 Nov 17;11(11):1252. doi: 10.3390/life11111252 (PMC8617644; doi:10.3390/life11111252)
Supplement: Supplementary file 1 [file life-11-01252-s001.zip]

Archive with 1 entries (1 files):
- life-1444434-supplementary.pdf
